# Supplementary material for: Virological response and resistance among HIV-infected children receiving long-term antiretroviral therapy without virological monitoring in Uganda and Zimbabwe: Observational analyses within the randomised ARROW trial
Source: PLoS Med. 2017 Nov 14;14(11):e1002432. doi: 10.1371/journal.pmed.1002432 (PMC5685482; doi:10.1371/journal.pmed.1002432)
Supplement: S2 Table — Abbreviation: VL, viral load. (XLS) [file pmed.1002432.s002.xls]

## Sheet: Sheet1
Child	Sign of viral load	Viral load (copies/ml)	Monitoring	ART strategy
1056	=	10914	No CD4 monitoring	Arm B (36 weeks ZDV)
1008	<	80	No CD4 monitoring	Arm C (long-term ZDV, 3NRTI after week-36)
1096	=	48716	CD4 monitoring	Arm B (36 weeks ZDV)
942	<	80	CD4 monitoring	Arm A (3TC/ABC/NNRTI throughout)
456	<	80	No CD4 monitoring	Arm A (3TC/ABC/NNRTI throughout)
673	<	80	CD4 monitoring	Arm C (long-term ZDV, 3NRTI after week-36)
674	<	80	No CD4 monitoring	Arm A (3TC/ABC/NNRTI throughout)
894	<	80	No CD4 monitoring	Arm C (long-term ZDV, 3NRTI after week-36)
1031	=	960	CD4 monitoring	Arm C (long-term ZDV, 3NRTI after week-36)
316	<	80	CD4 monitoring	Arm B (36 weeks ZDV)
577	<	80	CD4 monitoring	Arm A (3TC/ABC/NNRTI throughout)
511	<	80	CD4 monitoring	Arm C (long-term ZDV, 3NRTI after week-36)
778	=	28400	No CD4 monitoring	Arm C (long-term ZDV, 3NRTI after week-36)
494	<	80	CD4 monitoring	Arm B (36 weeks ZDV)
814	<	80	CD4 monitoring	Arm A (3TC/ABC/NNRTI throughout)
1058	=	129350	No CD4 monitoring	Arm C (long-term ZDV, 3NRTI after week-36)
627	<	80	CD4 monitoring	Arm B (36 weeks ZDV)
837	=	16424	CD4 monitoring	Arm C (long-term ZDV, 3NRTI after week-36)
508	<	80	CD4 monitoring	Arm A (3TC/ABC/NNRTI throughout)
1080	<	80	No CD4 monitoring	Arm B (36 weeks ZDV)
394	<	80	No CD4 monitoring	Arm A (3TC/ABC/NNRTI throughout)
489	=	90	No CD4 monitoring	Arm C (long-term ZDV, 3NRTI after week-36)
901	<	80	CD4 monitoring	Arm B (36 weeks ZDV)
609	<	80	No CD4 monitoring	Arm A (3TC/ABC/NNRTI throughout)
689	<	80	CD4 monitoring	Arm B (36 weeks ZDV)
776	<	80	CD4 monitoring	Arm C (long-term ZDV, 3NRTI after week-36)
466	<	80	CD4 monitoring	Arm A (3TC/ABC/NNRTI throughout)
948	=	125816	CD4 monitoring	Arm C (long-term ZDV, 3NRTI after week-36)
834	=	161440	No CD4 monitoring	Arm B (36 weeks ZDV)
890	<	80	No CD4 monitoring	Arm C (long-term ZDV, 3NRTI after week-36)
1190	<	80	No CD4 monitoring	Arm B (36 weeks ZDV)
633	<	80	CD4 monitoring	Arm A (3TC/ABC/NNRTI throughout)
646	=	1372	CD4 monitoring	Arm B (36 weeks ZDV)
822	<	80	CD4 monitoring	Arm C (long-term ZDV, 3NRTI after week-36)
833	<	80	No CD4 monitoring	Arm A (3TC/ABC/NNRTI throughout)
702	=	28200	No CD4 monitoring	Arm C (long-term ZDV, 3NRTI after week-36)
1197	<	80	CD4 monitoring	Arm C (long-term ZDV, 3NRTI after week-36)
517	<	80	CD4 monitoring	Arm A (3TC/ABC/NNRTI throughout)
1078	<	80	No CD4 monitoring	Arm B (36 weeks ZDV)
441	=	96	CD4 monitoring	Arm B (36 weeks ZDV)
1091	<	80	No CD4 monitoring	Arm B (36 weeks ZDV)
933	=	1110	No CD4 monitoring	Arm A (3TC/ABC/NNRTI throughout)
720	<	80	No CD4 monitoring	Arm C (long-term ZDV, 3NRTI after week-36)
1163	<	80	CD4 monitoring	Arm B (36 weeks ZDV)
434	<	80	No CD4 monitoring	Arm A (3TC/ABC/NNRTI throughout)
1090	=	94	CD4 monitoring	Arm C (long-term ZDV, 3NRTI after week-36)
520	=	12888	No CD4 monitoring	Arm B (36 weeks ZDV)
449	<	80	CD4 monitoring	Arm A (3TC/ABC/NNRTI throughout)
443	<	80	No CD4 monitoring	Arm A (3TC/ABC/NNRTI throughout)
1005	=	1080	No CD4 monitoring	Arm B (36 weeks ZDV)
473	=	12652	No CD4 monitoring	Arm C (long-term ZDV, 3NRTI after week-36)
651	<	80	CD4 monitoring	Arm A (3TC/ABC/NNRTI throughout)
899	<	80	CD4 monitoring	Arm B (36 weeks ZDV)
727	=	1242	No CD4 monitoring	Arm C (long-term ZDV, 3NRTI after week-36)
992	<	80	CD4 monitoring	Arm A (3TC/ABC/NNRTI throughout)
391	<	80	CD4 monitoring	Arm C (long-term ZDV, 3NRTI after week-36)
27	<	80	No CD4 monitoring	Arm A (3TC/ABC/NNRTI throughout)
232	=	708	No CD4 monitoring	Arm C (long-term ZDV, 3NRTI after week-36)
161	<	80	CD4 monitoring	Arm B (36 weeks ZDV)
79	<	80	No CD4 monitoring	Arm B (36 weeks ZDV)
38	<	80	CD4 monitoring	Arm B (36 weeks ZDV)
544	<	80	CD4 monitoring	Arm C (long-term ZDV, 3NRTI after week-36)
35	<	80	CD4 monitoring	Arm A (3TC/ABC/NNRTI throughout)
7	<	80	No CD4 monitoring	Arm B (36 weeks ZDV)
130	<	80	CD4 monitoring	Arm B (36 weeks ZDV)
1014	=	1670	No CD4 monitoring	Arm B (36 weeks ZDV)
253	=	43006	CD4 monitoring	Arm A (3TC/ABC/NNRTI throughout)
135	<	80	No CD4 monitoring	Arm A (3TC/ABC/NNRTI throughout)
118	<	80	CD4 monitoring	Arm B (36 weeks ZDV)
303	=	606024	No CD4 monitoring	Arm A (3TC/ABC/NNRTI throughout)
151	<	80	CD4 monitoring	Arm A (3TC/ABC/NNRTI throughout)
265	=	27806	No CD4 monitoring	Arm C (long-term ZDV, 3NRTI after week-36)
234	=	2428	No CD4 monitoring	Arm C (long-term ZDV, 3NRTI after week-36)
65	<	80	CD4 monitoring	Arm C (long-term ZDV, 3NRTI after week-36)
304	=	12624	No CD4 monitoring	Arm A (3TC/ABC/NNRTI throughout)
205	<	80	No CD4 monitoring	Arm B (36 weeks ZDV)
61	<	80	CD4 monitoring	Arm C (long-term ZDV, 3NRTI after week-36)
104	<	80	No CD4 monitoring	Arm C (long-term ZDV, 3NRTI after week-36)
15	<	80	CD4 monitoring	Arm A (3TC/ABC/NNRTI throughout)
106	<	80	No CD4 monitoring	Arm A (3TC/ABC/NNRTI throughout)
102	<	80	CD4 monitoring	Arm A (3TC/ABC/NNRTI throughout)
152	<	80	CD4 monitoring	Arm B (36 weeks ZDV)
83	<	80	CD4 monitoring	Arm B (36 weeks ZDV)
77	<	80	No CD4 monitoring	Arm C (long-term ZDV, 3NRTI after week-36)
675	=	9502	No CD4 monitoring	Arm B (36 weeks ZDV)
647	=	7562	CD4 monitoring	Arm B (36 weeks ZDV)
301	=	114190	CD4 monitoring	Arm A (3TC/ABC/NNRTI throughout)
53	<	80	CD4 monitoring	Arm C (long-term ZDV, 3NRTI after week-36)
1125	=	1118	CD4 monitoring	Arm A (3TC/ABC/NNRTI throughout)
945	=	78018	CD4 monitoring	Arm C (long-term ZDV, 3NRTI after week-36)
556	=	28780	No CD4 monitoring	Arm A (3TC/ABC/NNRTI throughout)
1012	<	80	No CD4 monitoring	Arm C (long-term ZDV, 3NRTI after week-36)
513	<	80	CD4 monitoring	Arm A (3TC/ABC/NNRTI throughout)
1018	=	92126	CD4 monitoring	Arm C (long-term ZDV, 3NRTI after week-36)
613	<	80	CD4 monitoring	Arm B (36 weeks ZDV)
883	<	80	No CD4 monitoring	Arm B (36 weeks ZDV)
984	=	1754	No CD4 monitoring	Arm C (long-term ZDV, 3NRTI after week-36)
865	=	269516	No CD4 monitoring	Arm A (3TC/ABC/NNRTI throughout)
638	<	80	No CD4 monitoring	Arm B (36 weeks ZDV)
794	=	4754	CD4 monitoring	Arm A (3TC/ABC/NNRTI throughout)
408	=	64712	No CD4 monitoring	Arm C (long-term ZDV, 3NRTI after week-36)
607	=	66072	No CD4 monitoring	Arm B (36 weeks ZDV)
492	=	212	CD4 monitoring	Arm C (long-term ZDV, 3NRTI after week-36)
996	<	80	No CD4 monitoring	Arm B (36 weeks ZDV)
579	<	80	CD4 monitoring	Arm C (long-term ZDV, 3NRTI after week-36)
611	=	124948	CD4 monitoring	Arm B (36 weeks ZDV)
350	<	80	No CD4 monitoring	Arm A (3TC/ABC/NNRTI throughout)
500	=	115782	No CD4 monitoring	Arm C (long-term ZDV, 3NRTI after week-36)
481	<	80	CD4 monitoring	Arm B (36 weeks ZDV)
531	=	1580	No CD4 monitoring	Arm A (3TC/ABC/NNRTI throughout)
519	<	80	CD4 monitoring	Arm A (3TC/ABC/NNRTI throughout)
800	=	1110	CD4 monitoring	Arm A (3TC/ABC/NNRTI throughout)
810	=	3910	No CD4 monitoring	Arm C (long-term ZDV, 3NRTI after week-36)
458	<	80	CD4 monitoring	Arm B (36 weeks ZDV)
938	<	80	No CD4 monitoring	Arm C (long-term ZDV, 3NRTI after week-36)
949	=	18108	No CD4 monitoring	Arm A (3TC/ABC/NNRTI throughout)
981	=	182874	CD4 monitoring	Arm A (3TC/ABC/NNRTI throughout)
726	=	69836	No CD4 monitoring	Arm B (36 weeks ZDV)
698	=	110	CD4 monitoring	Arm B (36 weeks ZDV)
587	=	926	CD4 monitoring	Arm C (long-term ZDV, 3NRTI after week-36)
884	<	80	No CD4 monitoring	Arm A (3TC/ABC/NNRTI throughout)
1100	<	80	No CD4 monitoring	Arm B (36 weeks ZDV)
404	=	15622	CD4 monitoring	Arm C (long-term ZDV, 3NRTI after week-36)
764	<	80	No CD4 monitoring	Arm A (3TC/ABC/NNRTI throughout)
915	<	80	CD4 monitoring	Arm A (3TC/ABC/NNRTI throughout)
855	=	908	No CD4 monitoring	Arm C (long-term ZDV, 3NRTI after week-36)
774	=	523996	No CD4 monitoring	Arm B (36 weeks ZDV)
589	=	5838	CD4 monitoring	Arm C (long-term ZDV, 3NRTI after week-36)
919	=	52356	No CD4 monitoring	Arm C (long-term ZDV, 3NRTI after week-36)
1110	=	74326	No CD4 monitoring	Arm A (3TC/ABC/NNRTI throughout)
757	<	80	No CD4 monitoring	Arm B (36 weeks ZDV)
1040	<	80	CD4 monitoring	Arm B (36 weeks ZDV)
1116	<	80	CD4 monitoring	Arm B (36 weeks ZDV)
665	=	2412	CD4 monitoring	Arm A (3TC/ABC/NNRTI throughout)
477	=	3644	No CD4 monitoring	Arm B (36 weeks ZDV)
749	=	294	No CD4 monitoring	Arm C (long-term ZDV, 3NRTI after week-36)
497	<	80	CD4 monitoring	Arm B (36 weeks ZDV)
1195	=	10764	No CD4 monitoring	Arm A (3TC/ABC/NNRTI throughout)
401	<	80	No CD4 monitoring	Arm B (36 weeks ZDV)
835	=	12562	CD4 monitoring	Arm C (long-term ZDV, 3NRTI after week-36)
313	<	80	CD4 monitoring	Arm A (3TC/ABC/NNRTI throughout)
969	=	2990	No CD4 monitoring	Arm A (3TC/ABC/NNRTI throughout)
566	=	248	No CD4 monitoring	Arm C (long-term ZDV, 3NRTI after week-36)
754	<	80	CD4 monitoring	Arm C (long-term ZDV, 3NRTI after week-36)
963	<	80	CD4 monitoring	Arm A (3TC/ABC/NNRTI throughout)
421	<	80	No CD4 monitoring	Arm A (3TC/ABC/NNRTI throughout)
664	=	84780	No CD4 monitoring	Arm B (36 weeks ZDV)
635	=	4436	CD4 monitoring	Arm C (long-term ZDV, 3NRTI after week-36)
81	<	80	No CD4 monitoring	Arm B (36 weeks ZDV)
280	=	538714	CD4 monitoring	Arm B (36 weeks ZDV)
306	=	41542	No CD4 monitoring	Arm C (long-term ZDV, 3NRTI after week-36)
194	<	80	CD4 monitoring	Arm A (3TC/ABC/NNRTI throughout)
284	=	250	CD4 monitoring	Arm C (long-term ZDV, 3NRTI after week-36)
55	<	80	CD4 monitoring	Arm B (36 weeks ZDV)
8	<	80	CD4 monitoring	Arm A (3TC/ABC/NNRTI throughout)
18	<	80	No CD4 monitoring	Arm A (3TC/ABC/NNRTI throughout)
159	<	80	No CD4 monitoring	Arm C (long-term ZDV, 3NRTI after week-36)
274	=	1276	No CD4 monitoring	Arm C (long-term ZDV, 3NRTI after week-36)
288	=	32376	CD4 monitoring	Arm C (long-term ZDV, 3NRTI after week-36)
60	<	80	CD4 monitoring	Arm B (36 weeks ZDV)
233	<	80	CD4 monitoring	Arm C (long-term ZDV, 3NRTI after week-36)
266	=	100	CD4 monitoring	Arm A (3TC/ABC/NNRTI throughout)
26	<	80	No CD4 monitoring	Arm A (3TC/ABC/NNRTI throughout)
54	<	80	No CD4 monitoring	Arm C (long-term ZDV, 3NRTI after week-36)
461	=	16538	No CD4 monitoring	Arm B (36 weeks ZDV)
781	<	80	No CD4 monitoring	Arm A (3TC/ABC/NNRTI throughout)
329	<	80	CD4 monitoring	Arm B (36 weeks ZDV)
717	=	124	No CD4 monitoring	Arm C (long-term ZDV, 3NRTI after week-36)
521	=	9244	CD4 monitoring	Arm C (long-term ZDV, 3NRTI after week-36)
235	<	80	No CD4 monitoring	Arm C (long-term ZDV, 3NRTI after week-36)
41	<	80	CD4 monitoring	Arm A (3TC/ABC/NNRTI throughout)
296	=	398592	No CD4 monitoring	Arm B (36 weeks ZDV)
299	=	110	CD4 monitoring	Arm B (36 weeks ZDV)
74	<	80	CD4 monitoring	Arm C (long-term ZDV, 3NRTI after week-36)
853	=	27022	CD4 monitoring	Arm B (36 weeks ZDV)
836	=	482208	No CD4 monitoring	Arm B (36 weeks ZDV)
389	=	26830	No CD4 monitoring	Arm A (3TC/ABC/NNRTI throughout)
1095	<	80	CD4 monitoring	Arm C (long-term ZDV, 3NRTI after week-36)
767	<	80	No CD4 monitoring	Arm B (36 weeks ZDV)
788	=	4260	CD4 monitoring	Arm C (long-term ZDV, 3NRTI after week-36)
367	<	80	No CD4 monitoring	Arm C (long-term ZDV, 3NRTI after week-36)
594	<	80	CD4 monitoring	Arm A (3TC/ABC/NNRTI throughout)
762	<	80	CD4 monitoring	Arm A (3TC/ABC/NNRTI throughout)
630	<	80	CD4 monitoring	Arm B (36 weeks ZDV)
977	=	9386	No CD4 monitoring	Arm C (long-term ZDV, 3NRTI after week-36)
918	<	80	No CD4 monitoring	Arm A (3TC/ABC/NNRTI throughout)
424	=	3371	No CD4 monitoring	Arm C (long-term ZDV, 3NRTI after week-36)
463	=	4151	No CD4 monitoring	Arm B (36 weeks ZDV)
980	<	80	CD4 monitoring	Arm B (36 weeks ZDV)
476	<	80	No CD4 monitoring	Arm A (3TC/ABC/NNRTI throughout)
1173	<	80	CD4 monitoring	Arm A (3TC/ABC/NNRTI throughout)
1203	<	80	CD4 monitoring	Arm C (long-term ZDV, 3NRTI after week-36)
873	=	18864	CD4 monitoring	Arm B (36 weeks ZDV)
741	<	80	CD4 monitoring	Arm C (long-term ZDV, 3NRTI after week-36)
450	<	80	No CD4 monitoring	Arm A (3TC/ABC/NNRTI throughout)
851	<	80	No CD4 monitoring	Arm B (36 weeks ZDV)
448	<	80	No CD4 monitoring	Arm C (long-term ZDV, 3NRTI after week-36)
451	<	80	No CD4 monitoring	Arm A (3TC/ABC/NNRTI throughout)
406	<	80	CD4 monitoring	Arm B (36 weeks ZDV)
555	=	68814	CD4 monitoring	Arm A (3TC/ABC/NNRTI throughout)
455	<	80	No CD4 monitoring	Arm B (36 weeks ZDV)
750	<	80	No CD4 monitoring	Arm A (3TC/ABC/NNRTI throughout)
1194	=	3070	No CD4 monitoring	Arm C (long-term ZDV, 3NRTI after week-36)
671	<	80	CD4 monitoring	Arm A (3TC/ABC/NNRTI throughout)
534	<	80	CD4 monitoring	Arm B (36 weeks ZDV)
1186	<	80	CD4 monitoring	Arm C (long-term ZDV, 3NRTI after week-36)
330	<	80	CD4 monitoring	Arm C (long-term ZDV, 3NRTI after week-36)
502	<	80	No CD4 monitoring	Arm B (36 weeks ZDV)
597	<	80	CD4 monitoring	Arm B (36 weeks ZDV)
907	=	44307	No CD4 monitoring	Arm B (36 weeks ZDV)
703	<	80	No CD4 monitoring	Arm A (3TC/ABC/NNRTI throughout)
801	<	80	CD4 monitoring	Arm B (36 weeks ZDV)
867	<	80	CD4 monitoring	Arm C (long-term ZDV, 3NRTI after week-36)
668	=	818	CD4 monitoring	Arm C (long-term ZDV, 3NRTI after week-36)
1085	<	80	CD4 monitoring	Arm A (3TC/ABC/NNRTI throughout)
605	<	80	No CD4 monitoring	Arm B (36 weeks ZDV)
372	<	80	No CD4 monitoring	Arm A (3TC/ABC/NNRTI throughout)
917	<	80	No CD4 monitoring	Arm C (long-term ZDV, 3NRTI after week-36)
1168	<	80	CD4 monitoring	Arm A (3TC/ABC/NNRTI throughout)
612	<	80	CD4 monitoring	Arm A (3TC/ABC/NNRTI throughout)
924	<	80	No CD4 monitoring	Arm C (long-term ZDV, 3NRTI after week-36)
752	<	80	No CD4 monitoring	Arm A (3TC/ABC/NNRTI throughout)
783	<	80	CD4 monitoring	Arm B (36 weeks ZDV)
616	<	80	CD4 monitoring	Arm A (3TC/ABC/NNRTI throughout)
1045	<	80	CD4 monitoring	Arm B (36 weeks ZDV)
1027	<	80	No CD4 monitoring	Arm C (long-term ZDV, 3NRTI after week-36)
435	=	620	No CD4 monitoring	Arm B (36 weeks ZDV)
381	<	80	No CD4 monitoring	Arm B (36 weeks ZDV)
772	<	80	No CD4 monitoring	Arm A (3TC/ABC/NNRTI throughout)
606	=	3633	CD4 monitoring	Arm C (long-term ZDV, 3NRTI after week-36)
712	=	698	CD4 monitoring	Arm C (long-term ZDV, 3NRTI after week-36)
798	<	80	No CD4 monitoring	Arm B (36 weeks ZDV)
1020	<	80	CD4 monitoring	Arm B (36 weeks ZDV)
932	<	80	CD4 monitoring	Arm C (long-term ZDV, 3NRTI after week-36)
995	<	80	No CD4 monitoring	Arm A (3TC/ABC/NNRTI throughout)
701	=	55463	No CD4 monitoring	Arm C (long-term ZDV, 3NRTI after week-36)
467	=	3760	No CD4 monitoring	Arm C (long-term ZDV, 3NRTI after week-36)
422	=	1226	CD4 monitoring	Arm A (3TC/ABC/NNRTI throughout)
388	<	80	CD4 monitoring	Arm A (3TC/ABC/NNRTI throughout)
787	<	80	No CD4 monitoring	Arm A (3TC/ABC/NNRTI throughout)
662	=	12216	CD4 monitoring	Arm B (36 weeks ZDV)
1039	<	80	CD4 monitoring	Arm C (long-term ZDV, 3NRTI after week-36)
527	<	80	No CD4 monitoring	Arm A (3TC/ABC/NNRTI throughout)
765	<	80	CD4 monitoring	Arm A (3TC/ABC/NNRTI throughout)
327	<	80	CD4 monitoring	Arm B (36 weeks ZDV)
859	<	80	No CD4 monitoring	Arm B (36 weeks ZDV)
1033	<	80	No CD4 monitoring	Arm B (36 weeks ZDV)
1025	<	80	CD4 monitoring	Arm A (3TC/ABC/NNRTI throughout)
488	<	80	CD4 monitoring	Arm B (36 weeks ZDV)
1177	=	28195	No CD4 monitoring	Arm A (3TC/ABC/NNRTI throughout)
682	<	80	No CD4 monitoring	Arm C (long-term ZDV, 3NRTI after week-36)
1156	<	80	No CD4 monitoring	Arm C (long-term ZDV, 3NRTI after week-36)
1160	=	2196	CD4 monitoring	Arm A (3TC/ABC/NNRTI throughout)
480	<	80	No CD4 monitoring	Arm B (36 weeks ZDV)
725	<	80	CD4 monitoring	Arm A (3TC/ABC/NNRTI throughout)
541	<	80	No CD4 monitoring	Arm A (3TC/ABC/NNRTI throughout)
1196	=	78130	No CD4 monitoring	Arm C (long-term ZDV, 3NRTI after week-36)
392	=	86	No CD4 monitoring	Arm C (long-term ZDV, 3NRTI after week-36)
769	=	113	CD4 monitoring	Arm B (36 weeks ZDV)
415	<	80	No CD4 monitoring	Arm A (3TC/ABC/NNRTI throughout)
591	=	2352	CD4 monitoring	Arm C (long-term ZDV, 3NRTI after week-36)
343	=	18052	CD4 monitoring	Arm C (long-term ZDV, 3NRTI after week-36)
1011	<	80	CD4 monitoring	Arm B (36 weeks ZDV)
340	<	80	No CD4 monitoring	Arm B (36 weeks ZDV)
939	<	80	No CD4 monitoring	Arm A (3TC/ABC/NNRTI throughout)
548	<	80	CD4 monitoring	Arm B (36 weeks ZDV)
1199	<	80	No CD4 monitoring	Arm B (36 weeks ZDV)
858	<	80	CD4 monitoring	Arm B (36 weeks ZDV)
323	=	290850	CD4 monitoring	Arm C (long-term ZDV, 3NRTI after week-36)
1136	=	12432	CD4 monitoring	Arm A (3TC/ABC/NNRTI throughout)
654	<	80	No CD4 monitoring	Arm C (long-term ZDV, 3NRTI after week-36)
888	<	80	No CD4 monitoring	Arm A (3TC/ABC/NNRTI throughout)
483	=	13126	No CD4 monitoring	Arm B (36 weeks ZDV)
861	<	80	CD4 monitoring	Arm C (long-term ZDV, 3NRTI after week-36)
1170	<	80	CD4 monitoring	Arm A (3TC/ABC/NNRTI throughout)
1142	<	80	No CD4 monitoring	Arm C (long-term ZDV, 3NRTI after week-36)
537	<	80	No CD4 monitoring	Arm C (long-term ZDV, 3NRTI after week-36)
608	<	80	No CD4 monitoring	Arm A (3TC/ABC/NNRTI throughout)
826	<	80	No CD4 monitoring	Arm B (36 weeks ZDV)
1133	<	80	CD4 monitoring	Arm B (36 weeks ZDV)
552	<	80	No CD4 monitoring	Arm C (long-term ZDV, 3NRTI after week-36)
588	<	80	No CD4 monitoring	Arm A (3TC/ABC/NNRTI throughout)
946	=	8413	CD4 monitoring	Arm C (long-term ZDV, 3NRTI after week-36)
431	=	111832	CD4 monitoring	Arm A (3TC/ABC/NNRTI throughout)
792	<	80	CD4 monitoring	Arm C (long-term ZDV, 3NRTI after week-36)
562	<	80	CD4 monitoring	Arm A (3TC/ABC/NNRTI throughout)
518	<	80	CD4 monitoring	Arm B (36 weeks ZDV)
420	<	80	No CD4 monitoring	Arm B (36 weeks ZDV)
626	<	80	No CD4 monitoring	Arm C (long-term ZDV, 3NRTI after week-36)
1030	<	80	CD4 monitoring	Arm A (3TC/ABC/NNRTI throughout)
1162	=	802	No CD4 monitoring	Arm C (long-term ZDV, 3NRTI after week-36)
1184	<	80	No CD4 monitoring	Arm A (3TC/ABC/NNRTI throughout)
1123	=	21598	No CD4 monitoring	Arm A (3TC/ABC/NNRTI throughout)
856	<	80	CD4 monitoring	Arm A (3TC/ABC/NNRTI throughout)
691	<	80	CD4 monitoring	Arm B (36 weeks ZDV)
214	<	80	No CD4 monitoring	Arm B (36 weeks ZDV)
70	<	80	CD4 monitoring	Arm B (36 weeks ZDV)
215	=	4148	CD4 monitoring	Arm C (long-term ZDV, 3NRTI after week-36)
199	<	80	CD4 monitoring	Arm C (long-term ZDV, 3NRTI after week-36)
133	<	80	No CD4 monitoring	Arm A (3TC/ABC/NNRTI throughout)
209	<	80	CD4 monitoring	Arm B (36 weeks ZDV)
240	=	3440	CD4 monitoring	Arm A (3TC/ABC/NNRTI throughout)
14	<	80	No CD4 monitoring	Arm A (3TC/ABC/NNRTI throughout)
114	=	398	CD4 monitoring	Arm B (36 weeks ZDV)
300	=	68936	No CD4 monitoring	Arm B (36 weeks ZDV)
197	<	80	No CD4 monitoring	Arm C (long-term ZDV, 3NRTI after week-36)
49	<	80	CD4 monitoring	Arm A (3TC/ABC/NNRTI throughout)
100	<	80	CD4 monitoring	Arm C (long-term ZDV, 3NRTI after week-36)
244	<	80	No CD4 monitoring	Arm C (long-term ZDV, 3NRTI after week-36)
24	<	80	No CD4 monitoring	Arm B (36 weeks ZDV)
180	<	80	CD4 monitoring	Arm B (36 weeks ZDV)
239	=	12226	CD4 monitoring	Arm B (36 weeks ZDV)
46	<	80	No CD4 monitoring	Arm C (long-term ZDV, 3NRTI after week-36)
103	<	80	CD4 monitoring	Arm A (3TC/ABC/NNRTI throughout)
200	<	80	No CD4 monitoring	Arm A (3TC/ABC/NNRTI throughout)
39	<	80	No CD4 monitoring	Arm B (36 weeks ZDV)
248	=	732	No CD4 monitoring	Arm A (3TC/ABC/NNRTI throughout)
178	=	88	No CD4 monitoring	Arm C (long-term ZDV, 3NRTI after week-36)
86	<	80	CD4 monitoring	Arm C (long-term ZDV, 3NRTI after week-36)
115	<	80	CD4 monitoring	Arm C (long-term ZDV, 3NRTI after week-36)
92	<	80	No CD4 monitoring	Arm B (36 weeks ZDV)
2	<	80	CD4 monitoring	Arm A (3TC/ABC/NNRTI throughout)
286	=	444	CD4 monitoring	Arm C (long-term ZDV, 3NRTI after week-36)
126	<	80	CD4 monitoring	Arm A (3TC/ABC/NNRTI throughout)
298	=	29645	CD4 monitoring	Arm A (3TC/ABC/NNRTI throughout)
23	<	80	No CD4 monitoring	Arm C (long-term ZDV, 3NRTI after week-36)
292	=	53306	CD4 monitoring	Arm B (36 weeks ZDV)
188	<	80	No CD4 monitoring	Arm A (3TC/ABC/NNRTI throughout)
137	<	80	No CD4 monitoring	Arm B (36 weeks ZDV)
117	<	80	No CD4 monitoring	Arm C (long-term ZDV, 3NRTI after week-36)
44	<	80	CD4 monitoring	Arm B (36 weeks ZDV)
236	=	98	CD4 monitoring	Arm C (long-term ZDV, 3NRTI after week-36)
101	<	80	No CD4 monitoring	Arm B (36 weeks ZDV)
295	=	54594	No CD4 monitoring	Arm A (3TC/ABC/NNRTI throughout)
204	<	80	No CD4 monitoring	Arm A (3TC/ABC/NNRTI throughout)
310	<	80	No CD4 monitoring	Arm C (long-term ZDV, 3NRTI after week-36)
252	=	202	No CD4 monitoring	Arm C (long-term ZDV, 3NRTI after week-36)
31	<	80	No CD4 monitoring	Arm B (36 weeks ZDV)
242	=	2664	CD4 monitoring	Arm B (36 weeks ZDV)
241	=	4148	CD4 monitoring	Arm C (long-term ZDV, 3NRTI after week-36)
182	<	80	No CD4 monitoring	Arm B (36 weeks ZDV)
94	<	80	CD4 monitoring	Arm B (36 weeks ZDV)
464	<	80	CD4 monitoring	Arm B (36 weeks ZDV)
352	=	300	CD4 monitoring	Arm A (3TC/ABC/NNRTI throughout)
952	<	80	No CD4 monitoring	Arm A (3TC/ABC/NNRTI throughout)
338	<	80	No CD4 monitoring	Arm A (3TC/ABC/NNRTI throughout)
1172	<	80	CD4 monitoring	Arm A (3TC/ABC/NNRTI throughout)
958	<	80	No CD4 monitoring	Arm B (36 weeks ZDV)
1122	<	80	CD4 monitoring	Arm C (long-term ZDV, 3NRTI after week-36)
1006	<	80	CD4 monitoring	Arm C (long-term ZDV, 3NRTI after week-36)
347	=	208	No CD4 monitoring	Arm C (long-term ZDV, 3NRTI after week-36)
953	<	80	No CD4 monitoring	Arm B (36 weeks ZDV)
561	<	80	No CD4 monitoring	Arm C (long-term ZDV, 3NRTI after week-36)
1000	<	80	CD4 monitoring	Arm A (3TC/ABC/NNRTI throughout)
782	<	80	No CD4 monitoring	Arm A (3TC/ABC/NNRTI throughout)
1069	<	80	No CD4 monitoring	Arm C (long-term ZDV, 3NRTI after week-36)
998	=	179114	CD4 monitoring	Arm B (36 weeks ZDV)
697	<	80	No CD4 monitoring	Arm B (36 weeks ZDV)
1115	<	80	CD4 monitoring	Arm C (long-term ZDV, 3NRTI after week-36)
596	=	3921	No CD4 monitoring	Arm B (36 weeks ZDV)
447	<	80	No CD4 monitoring	Arm C (long-term ZDV, 3NRTI after week-36)
457	<	80	CD4 monitoring	Arm A (3TC/ABC/NNRTI throughout)
688	<	80	CD4 monitoring	Arm B (36 weeks ZDV)
515	<	80	CD4 monitoring	Arm C (long-term ZDV, 3NRTI after week-36)
876	<	80	CD4 monitoring	Arm B (36 weeks ZDV)
1169	<	80	CD4 monitoring	Arm A (3TC/ABC/NNRTI throughout)
395	<	80	No CD4 monitoring	Arm C (long-term ZDV, 3NRTI after week-36)
679	<	80	No CD4 monitoring	Arm C (long-term ZDV, 3NRTI after week-36)
978	<	80	CD4 monitoring	Arm C (long-term ZDV, 3NRTI after week-36)
944	<	80	CD4 monitoring	Arm B (36 weeks ZDV)
539	<	80	No CD4 monitoring	Arm B (36 weeks ZDV)
1032	=	730	No CD4 monitoring	Arm A (3TC/ABC/NNRTI throughout)
1161	<	80	No CD4 monitoring	Arm A (3TC/ABC/NNRTI throughout)
896	<	80	No CD4 monitoring	Arm B (36 weeks ZDV)
614	<	80	CD4 monitoring	Arm C (long-term ZDV, 3NRTI after week-36)
569	<	80	No CD4 monitoring	Arm C (long-term ZDV, 3NRTI after week-36)
1013	=	432	CD4 monitoring	Arm C (long-term ZDV, 3NRTI after week-36)
498	<	80	No CD4 monitoring	Arm B (36 weeks ZDV)
661	=	587	CD4 monitoring	Arm A (3TC/ABC/NNRTI throughout)
1175	<	80	No CD4 monitoring	Arm B (36 weeks ZDV)
546	<	80	CD4 monitoring	Arm A (3TC/ABC/NNRTI throughout)
1047	=	7774	No CD4 monitoring	Arm A (3TC/ABC/NNRTI throughout)
989	=	236272	No CD4 monitoring	Arm C (long-term ZDV, 3NRTI after week-36)
1046	<	80	No CD4 monitoring	Arm A (3TC/ABC/NNRTI throughout)
501	<	80	CD4 monitoring	Arm B (36 weeks ZDV)
900	<	80	CD4 monitoring	Arm B (36 weeks ZDV)
621	<	80	CD4 monitoring	Arm C (long-term ZDV, 3NRTI after week-36)
979	<	80	CD4 monitoring	Arm A (3TC/ABC/NNRTI throughout)
1028	<	80	No CD4 monitoring	Arm B (36 weeks ZDV)
499	<	80	No CD4 monitoring	Arm A (3TC/ABC/NNRTI throughout)
936	=	1190	CD4 monitoring	Arm B (36 weeks ZDV)
380	<	80	No CD4 monitoring	Arm A (3TC/ABC/NNRTI throughout)
535	<	80	CD4 monitoring	Arm C (long-term ZDV, 3NRTI after week-36)
1009	<	80	No CD4 monitoring	Arm C (long-term ZDV, 3NRTI after week-36)
1164	=	7910	No CD4 monitoring	Arm C (long-term ZDV, 3NRTI after week-36)
495	<	80	No CD4 monitoring	Arm B (36 weeks ZDV)
690	<	80	CD4 monitoring	Arm A (3TC/ABC/NNRTI throughout)
322	<	80	CD4 monitoring	Arm B (36 weeks ZDV)
568	=	219	CD4 monitoring	Arm C (long-term ZDV, 3NRTI after week-36)
1206	=	224	No CD4 monitoring	Arm C (long-term ZDV, 3NRTI after week-36)
412	<	80	No CD4 monitoring	Arm A (3TC/ABC/NNRTI throughout)
986	<	80	No CD4 monitoring	Arm B (36 weeks ZDV)
685	<	80	No CD4 monitoring	Arm A (3TC/ABC/NNRTI throughout)
475	<	80	CD4 monitoring	Arm A (3TC/ABC/NNRTI throughout)
973	<	80	CD4 monitoring	Arm C (long-term ZDV, 3NRTI after week-36)
346	<	80	No CD4 monitoring	Arm B (36 weeks ZDV)
1155	<	80	CD4 monitoring	Arm C (long-term ZDV, 3NRTI after week-36)
1131	=	195139	No CD4 monitoring	Arm C (long-term ZDV, 3NRTI after week-36)
777	<	80	CD4 monitoring	Arm B (36 weeks ZDV)
553	=	88	CD4 monitoring	Arm B (36 weeks ZDV)
755	=	14332	CD4 monitoring	Arm A (3TC/ABC/NNRTI throughout)
650	<	80	No CD4 monitoring	Arm A (3TC/ABC/NNRTI throughout)
403	<	80	CD4 monitoring	Arm A (3TC/ABC/NNRTI throughout)
622	=	1000	No CD4 monitoring	Arm B (36 weeks ZDV)
341	<	80	CD4 monitoring	Arm A (3TC/ABC/NNRTI throughout)
686	=	630	CD4 monitoring	Arm B (36 weeks ZDV)
399	<	80	No CD4 monitoring	Arm C (long-term ZDV, 3NRTI after week-36)
878	=	165959	CD4 monitoring	Arm C (long-term ZDV, 3NRTI after week-36)
400	<	80	CD4 monitoring	Arm B (36 weeks ZDV)
376	<	80	No CD4 monitoring	Arm A (3TC/ABC/NNRTI throughout)
951	<	80	No CD4 monitoring	Arm B (36 weeks ZDV)
469	=	18354	No CD4 monitoring	Arm C (long-term ZDV, 3NRTI after week-36)
1124	=	80262	No CD4 monitoring	Arm C (long-term ZDV, 3NRTI after week-36)
724	<	80	No CD4 monitoring	Arm C (long-term ZDV, 3NRTI after week-36)
1044	<	80	CD4 monitoring	Arm A (3TC/ABC/NNRTI throughout)
1075	=	41692	CD4 monitoring	Arm C (long-term ZDV, 3NRTI after week-36)
484	=	4140	No CD4 monitoring	Arm B (36 weeks ZDV)
1106	<	80	No CD4 monitoring	Arm A (3TC/ABC/NNRTI throughout)
723	<	80	No CD4 monitoring	Arm A (3TC/ABC/NNRTI throughout)
1205	=	3182	CD4 monitoring	Arm C (long-term ZDV, 3NRTI after week-36)
478	<	80	CD4 monitoring	Arm A (3TC/ABC/NNRTI throughout)
474	<	80	No CD4 monitoring	Arm B (36 weeks ZDV)
64	<	80	CD4 monitoring	Arm B (36 weeks ZDV)
62	<	80	CD4 monitoring	Arm B (36 weeks ZDV)
48	<	80	No CD4 monitoring	Arm A (3TC/ABC/NNRTI throughout)
30	<	80	CD4 monitoring	Arm C (long-term ZDV, 3NRTI after week-36)
273	=	17180	CD4 monitoring	Arm C (long-term ZDV, 3NRTI after week-36)
145	<	80	No CD4 monitoring	Arm B (36 weeks ZDV)
247	<	80	CD4 monitoring	Arm A (3TC/ABC/NNRTI throughout)
96	<	80	CD4 monitoring	Arm B (36 weeks ZDV)
147	<	80	CD4 monitoring	Arm B (36 weeks ZDV)
222	=	1214	CD4 monitoring	Arm A (3TC/ABC/NNRTI throughout)
268	=	64712	No CD4 monitoring	Arm C (long-term ZDV, 3NRTI after week-36)
281	=	5679	No CD4 monitoring	Arm C (long-term ZDV, 3NRTI after week-36)
172	<	80	No CD4 monitoring	Arm A (3TC/ABC/NNRTI throughout)
224	=	166	No CD4 monitoring	Arm B (36 weeks ZDV)
250	=	3964	CD4 monitoring	Arm B (36 weeks ZDV)
485	=	134	CD4 monitoring	Arm B (36 weeks ZDV)
847	=	2238	No CD4 monitoring	Arm C (long-term ZDV, 3NRTI after week-36)
1105	=	1524	No CD4 monitoring	Arm A (3TC/ABC/NNRTI throughout)
551	=	192	No CD4 monitoring	Arm A (3TC/ABC/NNRTI throughout)
1201	<	80	No CD4 monitoring	Arm C (long-term ZDV, 3NRTI after week-36)
988	<	80	CD4 monitoring	Arm A (3TC/ABC/NNRTI throughout)
656	<	80	CD4 monitoring	Arm A (3TC/ABC/NNRTI throughout)
802	=	1854	CD4 monitoring	Arm B (36 weeks ZDV)
625	<	80	No CD4 monitoring	Arm B (36 weeks ZDV)
1016	<	80	CD4 monitoring	Arm C (long-term ZDV, 3NRTI after week-36)
648	<	80	CD4 monitoring	Arm B (36 weeks ZDV)
892	=	90001	No CD4 monitoring	Arm C (long-term ZDV, 3NRTI after week-36)
805	=	13716	No CD4 monitoring	Arm B (36 weeks ZDV)
1004	<	80	CD4 monitoring	Arm A (3TC/ABC/NNRTI throughout)
32	<	80	No CD4 monitoring	Arm A (3TC/ABC/NNRTI throughout)
71	<	80	CD4 monitoring	Arm A (3TC/ABC/NNRTI throughout)
297	=	65804	CD4 monitoring	Arm B (36 weeks ZDV)
287	=	128696	No CD4 monitoring	Arm A (3TC/ABC/NNRTI throughout)
283	=	18323	CD4 monitoring	Arm C (long-term ZDV, 3NRTI after week-36)
10	<	80	No CD4 monitoring	Arm B (36 weeks ZDV)
277	=	9934	No CD4 monitoring	Arm C (long-term ZDV, 3NRTI after week-36)
21	<	80	No CD4 monitoring	Arm C (long-term ZDV, 3NRTI after week-36)
72	<	80	CD4 monitoring	Arm B (36 weeks ZDV)
308	=	57566	CD4 monitoring	Arm C (long-term ZDV, 3NRTI after week-36)
57	<	80	CD4 monitoring	Arm A (3TC/ABC/NNRTI throughout)
225	=	394	CD4 monitoring	Arm B (36 weeks ZDV)
417	=	43896	No CD4 monitoring	Arm A (3TC/ABC/NNRTI throughout)
170	=	2540	No CD4 monitoring	Arm B (36 weeks ZDV)
20	<	80	No CD4 monitoring	Arm A (3TC/ABC/NNRTI throughout)
179	<	80	No CD4 monitoring	Arm B (36 weeks ZDV)
572	=	11592	No CD4 monitoring	Arm C (long-term ZDV, 3NRTI after week-36)
639	=	270	No CD4 monitoring	Arm A (3TC/ABC/NNRTI throughout)
747	<	80	CD4 monitoring	Arm A (3TC/ABC/NNRTI throughout)
819	<	80	No CD4 monitoring	Arm B (36 weeks ZDV)
1088	<	80	No CD4 monitoring	Arm B (36 weeks ZDV)
886	<	80	No CD4 monitoring	Arm C (long-term ZDV, 3NRTI after week-36)
914	<	80	No CD4 monitoring	Arm A (3TC/ABC/NNRTI throughout)
921	<	80	CD4 monitoring	Arm B (36 weeks ZDV)
482	<	80	CD4 monitoring	Arm B (36 weeks ZDV)
929	<	80	CD4 monitoring	Arm C (long-term ZDV, 3NRTI after week-36)
583	=	670	CD4 monitoring	Arm C (long-term ZDV, 3NRTI after week-36)
383	=	460000	CD4 monitoring	Arm A (3TC/ABC/NNRTI throughout)
857	<	80	No CD4 monitoring	Arm A (3TC/ABC/NNRTI throughout)
1082	=	3400	CD4 monitoring	Arm C (long-term ZDV, 3NRTI after week-36)
1144	=	150	CD4 monitoring	Arm C (long-term ZDV, 3NRTI after week-36)
677	<	80	CD4 monitoring	Arm A (3TC/ABC/NNRTI throughout)
559	<	80	CD4 monitoring	Arm B (36 weeks ZDV)
405	<	80	CD4 monitoring	Arm B (36 weeks ZDV)
1146	<	80	No CD4 monitoring	Arm B (36 weeks ZDV)
460	<	80	No CD4 monitoring	Arm C (long-term ZDV, 3NRTI after week-36)
409	<	80	No CD4 monitoring	Arm C (long-term ZDV, 3NRTI after week-36)
841	<	80	No CD4 monitoring	Arm B (36 weeks ZDV)
1022	=	78000	No CD4 monitoring	Arm A (3TC/ABC/NNRTI throughout)
1070	<	80	CD4 monitoring	Arm A (3TC/ABC/NNRTI throughout)
387	<	80	CD4 monitoring	Arm C (long-term ZDV, 3NRTI after week-36)
503	<	80	CD4 monitoring	Arm A (3TC/ABC/NNRTI throughout)
807	<	80	CD4 monitoring	Arm A (3TC/ABC/NNRTI throughout)
775	=	11000	CD4 monitoring	Arm B (36 weeks ZDV)
1021	=	47478	No CD4 monitoring	Arm C (long-term ZDV, 3NRTI after week-36)
410	<	80	CD4 monitoring	Arm B (36 weeks ZDV)
377	<	80	No CD4 monitoring	Arm B (36 weeks ZDV)
545	<	80	No CD4 monitoring	Arm C (long-term ZDV, 3NRTI after week-36)
1109	<	80	CD4 monitoring	Arm C (long-term ZDV, 3NRTI after week-36)
687	<	80	No CD4 monitoring	Arm A (3TC/ABC/NNRTI throughout)
796	<	80	No CD4 monitoring	Arm A (3TC/ABC/NNRTI throughout)
864	<	80	No CD4 monitoring	Arm A (3TC/ABC/NNRTI throughout)
632	<	80	CD4 monitoring	Arm A (3TC/ABC/NNRTI throughout)
375	<	80	CD4 monitoring	Arm B (36 weeks ZDV)
565	<	80	CD4 monitoring	Arm B (36 weeks ZDV)
361	=	710000	No CD4 monitoring	Arm B (36 weeks ZDV)
593	<	80	CD4 monitoring	Arm C (long-term ZDV, 3NRTI after week-36)
961	<	80	No CD4 monitoring	Arm C (long-term ZDV, 3NRTI after week-36)
1107	<	80	CD4 monitoring	Arm A (3TC/ABC/NNRTI throughout)
532	<	80	No CD4 monitoring	Arm A (3TC/ABC/NNRTI throughout)
653	<	80	No CD4 monitoring	Arm C (long-term ZDV, 3NRTI after week-36)
1066	=	2300	No CD4 monitoring	Arm B (36 weeks ZDV)
714	<	80	CD4 monitoring	Arm C (long-term ZDV, 3NRTI after week-36)
1015	<	80	CD4 monitoring	Arm C (long-term ZDV, 3NRTI after week-36)
643	<	80	No CD4 monitoring	Arm B (36 weeks ZDV)
804	<	80	CD4 monitoring	Arm B (36 weeks ZDV)
916	<	80	CD4 monitoring	Arm C (long-term ZDV, 3NRTI after week-36)
510	<	80	No CD4 monitoring	Arm C (long-term ZDV, 3NRTI after week-36)
803	<	80	CD4 monitoring	Arm A (3TC/ABC/NNRTI throughout)
991	<	80	CD4 monitoring	Arm A (3TC/ABC/NNRTI throughout)
558	<	80	No CD4 monitoring	Arm A (3TC/ABC/NNRTI throughout)
895	=	5500	No CD4 monitoring	Arm C (long-term ZDV, 3NRTI after week-36)
436	<	80	No CD4 monitoring	Arm B (36 weeks ZDV)
618	<	80	No CD4 monitoring	Arm A (3TC/ABC/NNRTI throughout)
863	=	950	No CD4 monitoring	Arm B (36 weeks ZDV)
595	<	80	No CD4 monitoring	Arm A (3TC/ABC/NNRTI throughout)
872	<	80	No CD4 monitoring	Arm B (36 weeks ZDV)
1084	<	80	No CD4 monitoring	Arm C (long-term ZDV, 3NRTI after week-36)
1101	<	80	CD4 monitoring	Arm C (long-term ZDV, 3NRTI after week-36)
1060	<	80	No CD4 monitoring	Arm A (3TC/ABC/NNRTI throughout)
962	<	80	CD4 monitoring	Arm A (3TC/ABC/NNRTI throughout)
416	=	3100	CD4 monitoring	Arm A (3TC/ABC/NNRTI throughout)
320	<	80	CD4 monitoring	Arm B (36 weeks ZDV)
1166	<	80	CD4 monitoring	Arm B (36 weeks ZDV)
824	=	628	No CD4 monitoring	Arm C (long-term ZDV, 3NRTI after week-36)
312	<	80	CD4 monitoring	Arm C (long-term ZDV, 3NRTI after week-36)
982	=	1400	No CD4 monitoring	Arm B (36 weeks ZDV)
438	<	80	No CD4 monitoring	Arm C (long-term ZDV, 3NRTI after week-36)
1086	<	80	No CD4 monitoring	Arm A (3TC/ABC/NNRTI throughout)
821	<	80	No CD4 monitoring	Arm B (36 weeks ZDV)
844	<	80	No CD4 monitoring	Arm C (long-term ZDV, 3NRTI after week-36)
999	<	80	CD4 monitoring	Arm C (long-term ZDV, 3NRTI after week-36)
680	<	80	CD4 monitoring	Arm A (3TC/ABC/NNRTI throughout)
390	<	80	CD4 monitoring	Arm B (36 weeks ZDV)
657	=	254282	No CD4 monitoring	Arm A (3TC/ABC/NNRTI throughout)
786	<	80	CD4 monitoring	Arm A (3TC/ABC/NNRTI throughout)
910	<	80	CD4 monitoring	Arm B (36 weeks ZDV)
850	<	80	CD4 monitoring	Arm C (long-term ZDV, 3NRTI after week-36)
820	<	80	CD4 monitoring	Arm A (3TC/ABC/NNRTI throughout)
667	<	80	CD4 monitoring	Arm B (36 weeks ZDV)
912	<	80	No CD4 monitoring	Arm B (36 weeks ZDV)
1099	<	80	No CD4 monitoring	Arm A (3TC/ABC/NNRTI throughout)
730	=	9828	CD4 monitoring	Arm C (long-term ZDV, 3NRTI after week-36)
658	=	2910	No CD4 monitoring	Arm C (long-term ZDV, 3NRTI after week-36)
887	<	80	No CD4 monitoring	Arm A (3TC/ABC/NNRTI throughout)
598	=	250000	CD4 monitoring	Arm A (3TC/ABC/NNRTI throughout)
710	<	80	CD4 monitoring	Arm C (long-term ZDV, 3NRTI after week-36)
1151	=	4300	No CD4 monitoring	Arm B (36 weeks ZDV)
315	<	80	CD4 monitoring	Arm B (36 weeks ZDV)
784	<	80	CD4 monitoring	Arm C (long-term ZDV, 3NRTI after week-36)
573	<	80	CD4 monitoring	Arm A (3TC/ABC/NNRTI throughout)
348	=	84	CD4 monitoring	Arm B (36 weeks ZDV)
342	<	80	CD4 monitoring	Arm B (36 weeks ZDV)
672	<	80	No CD4 monitoring	Arm C (long-term ZDV, 3NRTI after week-36)
326	<	80	No CD4 monitoring	Arm A (3TC/ABC/NNRTI throughout)
848	<	80	No CD4 monitoring	Arm A (3TC/ABC/NNRTI throughout)
1036	<	80	No CD4 monitoring	Arm B (36 weeks ZDV)
816	=	2500	No CD4 monitoring	Arm C (long-term ZDV, 3NRTI after week-36)
439	<	80	CD4 monitoring	Arm C (long-term ZDV, 3NRTI after week-36)
526	<	80	CD4 monitoring	Arm A (3TC/ABC/NNRTI throughout)
1051	<	80	No CD4 monitoring	Arm B (36 weeks ZDV)
854	=	67426	CD4 monitoring	Arm C (long-term ZDV, 3NRTI after week-36)
353	<	80	No CD4 monitoring	Arm A (3TC/ABC/NNRTI throughout)
684	<	80	CD4 monitoring	Arm A (3TC/ABC/NNRTI throughout)
753	<	80	CD4 monitoring	Arm B (36 weeks ZDV)
459	<	80	CD4 monitoring	Arm A (3TC/ABC/NNRTI throughout)
1153	<	80	No CD4 monitoring	Arm C (long-term ZDV, 3NRTI after week-36)
344	<	80	No CD4 monitoring	Arm B (36 weeks ZDV)
575	<	80	CD4 monitoring	Arm C (long-term ZDV, 3NRTI after week-36)
365	<	80	No CD4 monitoring	Arm C (long-term ZDV, 3NRTI after week-36)
1057	=	190	No CD4 monitoring	Arm A (3TC/ABC/NNRTI throughout)
1145	<	80	CD4 monitoring	Arm B (36 weeks ZDV)
734	<	80	No CD4 monitoring	Arm B (36 weeks ZDV)
676	<	80	No CD4 monitoring	Arm A (3TC/ABC/NNRTI throughout)
729	<	80	No CD4 monitoring	Arm B (36 weeks ZDV)
976	=	178	CD4 monitoring	Arm C (long-term ZDV, 3NRTI after week-36)
453	<	80	CD4 monitoring	Arm B (36 weeks ZDV)
799	=	1000	CD4 monitoring	Arm C (long-term ZDV, 3NRTI after week-36)
990	<	80	No CD4 monitoring	Arm A (3TC/ABC/NNRTI throughout)
874	<	80	No CD4 monitoring	Arm B (36 weeks ZDV)
336	<	80	CD4 monitoring	Arm A (3TC/ABC/NNRTI throughout)
1054	<	80	CD4 monitoring	Arm A (3TC/ABC/NNRTI throughout)
718	<	80	CD4 monitoring	Arm B (36 weeks ZDV)
231	=	150766	No CD4 monitoring	Arm C (long-term ZDV, 3NRTI after week-36)
134	=	139	No CD4 monitoring	Arm B (36 weeks ZDV)
181	=	1280	CD4 monitoring	Arm C (long-term ZDV, 3NRTI after week-36)
196	=	447	No CD4 monitoring	Arm A (3TC/ABC/NNRTI throughout)
127	<	80	CD4 monitoring	Arm C (long-term ZDV, 3NRTI after week-36)
116	<	80	No CD4 monitoring	Arm A (3TC/ABC/NNRTI throughout)
125	<	80	CD4 monitoring	Arm B (36 weeks ZDV)
156	<	80	No CD4 monitoring	Arm B (36 weeks ZDV)
157	=	9560	CD4 monitoring	Arm B (36 weeks ZDV)
63	<	80	No CD4 monitoring	Arm C (long-term ZDV, 3NRTI after week-36)
187	=	1462	CD4 monitoring	Arm A (3TC/ABC/NNRTI throughout)
97	<	80	No CD4 monitoring	Arm B (36 weeks ZDV)
140	=	2317	No CD4 monitoring	Arm A (3TC/ABC/NNRTI throughout)
173	<	80	No CD4 monitoring	Arm A (3TC/ABC/NNRTI throughout)
264	=	4708	CD4 monitoring	Arm C (long-term ZDV, 3NRTI after week-36)
59	<	80	CD4 monitoring	Arm A (3TC/ABC/NNRTI throughout)
124	<	80	CD4 monitoring	Arm B (36 weeks ZDV)
66	<	80	CD4 monitoring	Arm B (36 weeks ZDV)
22	<	80	CD4 monitoring	Arm A (3TC/ABC/NNRTI throughout)
110	<	80	No CD4 monitoring	Arm C (long-term ZDV, 3NRTI after week-36)
276	=	109010	CD4 monitoring	Arm C (long-term ZDV, 3NRTI after week-36)
76	<	80	No CD4 monitoring	Arm B (36 weeks ZDV)
229	=	2947	No CD4 monitoring	Arm C (long-term ZDV, 3NRTI after week-36)
99	<	80	CD4 monitoring	Arm A (3TC/ABC/NNRTI throughout)
184	<	80	CD4 monitoring	Arm A (3TC/ABC/NNRTI throughout)
5	<	80	No CD4 monitoring	Arm A (3TC/ABC/NNRTI throughout)
171	<	80	No CD4 monitoring	Arm C (long-term ZDV, 3NRTI after week-36)
262	=	160663	No CD4 monitoring	Arm A (3TC/ABC/NNRTI throughout)
67	<	80	No CD4 monitoring	Arm B (36 weeks ZDV)
149	<	80	CD4 monitoring	Arm B (36 weeks ZDV)
154	=	2217	CD4 monitoring	Arm B (36 weeks ZDV)
111	<	80	CD4 monitoring	Arm C (long-term ZDV, 3NRTI after week-36)
89	<	80	CD4 monitoring	Arm C (long-term ZDV, 3NRTI after week-36)
51	<	80	No CD4 monitoring	Arm B (36 weeks ZDV)
123	<	80	No CD4 monitoring	Arm C (long-term ZDV, 3NRTI after week-36)
230	=	389	No CD4 monitoring	Arm C (long-term ZDV, 3NRTI after week-36)
174	<	80	CD4 monitoring	Arm A (3TC/ABC/NNRTI throughout)
212	<	80	No CD4 monitoring	Arm A (3TC/ABC/NNRTI throughout)
291	=	38892	CD4 monitoring	Arm C (long-term ZDV, 3NRTI after week-36)
153	<	80	No CD4 monitoring	Arm B (36 weeks ZDV)
119	<	80	CD4 monitoring	Arm B (36 weeks ZDV)
129	<	80	No CD4 monitoring	Arm C (long-term ZDV, 3NRTI after week-36)
218	=	193	CD4 monitoring	Arm A (3TC/ABC/NNRTI throughout)
167	=	224	CD4 monitoring	Arm B (36 weeks ZDV)
168	<	80	CD4 monitoring	Arm C (long-term ZDV, 3NRTI after week-36)
216	=	81	No CD4 monitoring	Arm A (3TC/ABC/NNRTI throughout)
136	<	80	CD4 monitoring	Arm A (3TC/ABC/NNRTI throughout)
109	<	80	CD4 monitoring	Arm B (36 weeks ZDV)
272	=	652434	CD4 monitoring	Arm C (long-term ZDV, 3NRTI after week-36)
207	<	80	No CD4 monitoring	Arm B (36 weeks ZDV)
1165	<	80	No CD4 monitoring	Arm A (3TC/ABC/NNRTI throughout)
1003	=	3752	No CD4 monitoring	Arm C (long-term ZDV, 3NRTI after week-36)
1150	<	80	CD4 monitoring	Arm A (3TC/ABC/NNRTI throughout)
758	<	80	CD4 monitoring	Arm B (36 weeks ZDV)
840	<	80	No CD4 monitoring	Arm C (long-term ZDV, 3NRTI after week-36)
1092	<	80	CD4 monitoring	Arm B (36 weeks ZDV)
582	<	80	No CD4 monitoring	Arm B (36 weeks ZDV)
1126	<	80	No CD4 monitoring	Arm B (36 weeks ZDV)
928	<	80	CD4 monitoring	Arm A (3TC/ABC/NNRTI throughout)
891	<	80	CD4 monitoring	Arm C (long-term ZDV, 3NRTI after week-36)
529	=	1900	No CD4 monitoring	Arm C (long-term ZDV, 3NRTI after week-36)
623	=	1300	CD4 monitoring	Arm B (36 weeks ZDV)
831	<	80	No CD4 monitoring	Arm B (36 weeks ZDV)
761	<	80	No CD4 monitoring	Arm C (long-term ZDV, 3NRTI after week-36)
1135	=	460	No CD4 monitoring	Arm A (3TC/ABC/NNRTI throughout)
366	<	80	CD4 monitoring	Arm A (3TC/ABC/NNRTI throughout)
557	<	80	CD4 monitoring	Arm C (long-term ZDV, 3NRTI after week-36)
1103	=	190000	CD4 monitoring	Arm C (long-term ZDV, 3NRTI after week-36)
960	<	80	No CD4 monitoring	Arm B (36 weeks ZDV)
423	<	80	No CD4 monitoring	Arm A (3TC/ABC/NNRTI throughout)
770	<	80	No CD4 monitoring	Arm B (36 weeks ZDV)
659	=	9694	CD4 monitoring	Arm C (long-term ZDV, 3NRTI after week-36)
845	<	80	No CD4 monitoring	Arm B (36 weeks ZDV)
523	<	80	CD4 monitoring	Arm A (3TC/ABC/NNRTI throughout)
931	=	5700	CD4 monitoring	Arm B (36 weeks ZDV)
550	<	80	No CD4 monitoring	Arm A (3TC/ABC/NNRTI throughout)
1149	<	80	CD4 monitoring	Arm A (3TC/ABC/NNRTI throughout)
1185	<	80	No CD4 monitoring	Arm A (3TC/ABC/NNRTI throughout)
1007	=	190	No CD4 monitoring	Arm C (long-term ZDV, 3NRTI after week-36)
419	<	80	CD4 monitoring	Arm B (36 weeks ZDV)
785	=	10000	No CD4 monitoring	Arm C (long-term ZDV, 3NRTI after week-36)
385	<	80	CD4 monitoring	Arm A (3TC/ABC/NNRTI throughout)
1052	<	80	CD4 monitoring	Arm A (3TC/ABC/NNRTI throughout)
756	<	80	CD4 monitoring	Arm B (36 weeks ZDV)
428	<	80	CD4 monitoring	Arm B (36 weeks ZDV)
696	=	8700	No CD4 monitoring	Arm C (long-term ZDV, 3NRTI after week-36)
586	<	80	No CD4 monitoring	Arm A (3TC/ABC/NNRTI throughout)
634	=	7000	CD4 monitoring	Arm C (long-term ZDV, 3NRTI after week-36)
759	=	170636	No CD4 monitoring	Arm C (long-term ZDV, 3NRTI after week-36)
1202	=	1200	CD4 monitoring	Arm C (long-term ZDV, 3NRTI after week-36)
970	=	460	No CD4 monitoring	Arm C (long-term ZDV, 3NRTI after week-36)
707	<	80	CD4 monitoring	Arm A (3TC/ABC/NNRTI throughout)
413	<	80	No CD4 monitoring	Arm B (36 weeks ZDV)
585	<	80	No CD4 monitoring	Arm A (3TC/ABC/NNRTI throughout)
1094	=	36000	No CD4 monitoring	Arm A (3TC/ABC/NNRTI throughout)
1034	<	80	CD4 monitoring	Arm B (36 weeks ZDV)
1179	<	80	CD4 monitoring	Arm A (3TC/ABC/NNRTI throughout)
603	=	230	No CD4 monitoring	Arm B (36 weeks ZDV)
877	=	120	No CD4 monitoring	Arm C (long-term ZDV, 3NRTI after week-36)
1076	=	1284	CD4 monitoring	Arm C (long-term ZDV, 3NRTI after week-36)
744	<	80	CD4 monitoring	Arm B (36 weeks ZDV)
955	=	17000	No CD4 monitoring	Arm B (36 weeks ZDV)
335	<	80	CD4 monitoring	Arm C (long-term ZDV, 3NRTI after week-36)
1059	=	440	CD4 monitoring	Arm B (36 weeks ZDV)
1111	<	80	CD4 monitoring	Arm A (3TC/ABC/NNRTI throughout)
514	<	80	No CD4 monitoring	Arm B (36 weeks ZDV)
925	<	80	CD4 monitoring	Arm A (3TC/ABC/NNRTI throughout)
1037	<	80	CD4 monitoring	Arm B (36 weeks ZDV)
966	<	80	No CD4 monitoring	Arm C (long-term ZDV, 3NRTI after week-36)
1183	=	2300	No CD4 monitoring	Arm A (3TC/ABC/NNRTI throughout)
468	=	107632	CD4 monitoring	Arm C (long-term ZDV, 3NRTI after week-36)
903	<	80	No CD4 monitoring	Arm C (long-term ZDV, 3NRTI after week-36)
1112	<	80	No CD4 monitoring	Arm A (3TC/ABC/NNRTI throughout)
1062	=	2900	No CD4 monitoring	Arm C (long-term ZDV, 3NRTI after week-36)
507	=	660	No CD4 monitoring	Arm B (36 weeks ZDV)
681	<	80	CD4 monitoring	Arm B (36 weeks ZDV)
1134	<	80	No CD4 monitoring	Arm B (36 weeks ZDV)
869	<	80	CD4 monitoring	Arm A (3TC/ABC/NNRTI throughout)
1171	<	80	CD4 monitoring	Arm C (long-term ZDV, 3NRTI after week-36)
842	<	80	No CD4 monitoring	Arm C (long-term ZDV, 3NRTI after week-36)
624	<	80	CD4 monitoring	Arm A (3TC/ABC/NNRTI throughout)
728	<	80	CD4 monitoring	Arm B (36 weeks ZDV)
1081	<	80	CD4 monitoring	Arm C (long-term ZDV, 3NRTI after week-36)
838	<	80	No CD4 monitoring	Arm C (long-term ZDV, 3NRTI after week-36)
1108	<	80	No CD4 monitoring	Arm A (3TC/ABC/NNRTI throughout)
809	<	80	CD4 monitoring	Arm C (long-term ZDV, 3NRTI after week-36)
905	=	171812	No CD4 monitoring	Arm C (long-term ZDV, 3NRTI after week-36)
997	<	80	No CD4 monitoring	Arm A (3TC/ABC/NNRTI throughout)
1118	=	480	CD4 monitoring	Arm B (36 weeks ZDV)
950	=	300	CD4 monitoring	Arm C (long-term ZDV, 3NRTI after week-36)
763	<	80	No CD4 monitoring	Arm B (36 weeks ZDV)
1154	<	80	CD4 monitoring	Arm A (3TC/ABC/NNRTI throughout)
444	<	80	CD4 monitoring	Arm A (3TC/ABC/NNRTI throughout)
795	<	80	No CD4 monitoring	Arm B (36 weeks ZDV)
913	<	80	CD4 monitoring	Arm B (36 weeks ZDV)
465	<	80	No CD4 monitoring	Arm B (36 weeks ZDV)
359	<	80	No CD4 monitoring	Arm A (3TC/ABC/NNRTI throughout)
868	<	80	CD4 monitoring	Arm A (3TC/ABC/NNRTI throughout)
570	=	5440	No CD4 monitoring	Arm C (long-term ZDV, 3NRTI after week-36)
964	<	80	No CD4 monitoring	Arm B (36 weeks ZDV)
337	=	2800	CD4 monitoring	Arm C (long-term ZDV, 3NRTI after week-36)
314	<	80	CD4 monitoring	Arm B (36 weeks ZDV)
1120	=	480	CD4 monitoring	Arm B (36 weeks ZDV)
742	<	80	CD4 monitoring	Arm A (3TC/ABC/NNRTI throughout)
362	=	3900	CD4 monitoring	Arm C (long-term ZDV, 3NRTI after week-36)
576	<	80	No CD4 monitoring	Arm C (long-term ZDV, 3NRTI after week-36)
522	<	80	No CD4 monitoring	Arm A (3TC/ABC/NNRTI throughout)
370	<	80	No CD4 monitoring	Arm C (long-term ZDV, 3NRTI after week-36)
580	=	5800	CD4 monitoring	Arm A (3TC/ABC/NNRTI throughout)
356	<	80	No CD4 monitoring	Arm A (3TC/ABC/NNRTI throughout)
706	<	80	No CD4 monitoring	Arm C (long-term ZDV, 3NRTI after week-36)
530	=	150	CD4 monitoring	Arm C (long-term ZDV, 3NRTI after week-36)
357	=	580	CD4 monitoring	Arm C (long-term ZDV, 3NRTI after week-36)
1117	<	80	No CD4 monitoring	Arm B (36 weeks ZDV)
967	<	80	CD4 monitoring	Arm B (36 weeks ZDV)
1128	=	5400	No CD4 monitoring	Arm A (3TC/ABC/NNRTI throughout)
922	<	80	No CD4 monitoring	Arm B (36 weeks ZDV)
1147	=	2698	CD4 monitoring	Arm B (36 weeks ZDV)
571	<	80	CD4 monitoring	Arm A (3TC/ABC/NNRTI throughout)
1152	<	80	CD4 monitoring	Arm C (long-term ZDV, 3NRTI after week-36)
600	=	9900	CD4 monitoring	Arm C (long-term ZDV, 3NRTI after week-36)
721	=	1100	No CD4 monitoring	Arm C (long-term ZDV, 3NRTI after week-36)
793	<	80	No CD4 monitoring	Arm B (36 weeks ZDV)
543	=	8100	No CD4 monitoring	Arm A (3TC/ABC/NNRTI throughout)
987	=	10000	No CD4 monitoring	Arm A (3TC/ABC/NNRTI throughout)
943	<	80	CD4 monitoring	Arm B (36 weeks ZDV)
1087	<	80	CD4 monitoring	Arm A (3TC/ABC/NNRTI throughout)
615	<	80	CD4 monitoring	Arm B (36 weeks ZDV)
536	<	80	No CD4 monitoring	Arm C (long-term ZDV, 3NRTI after week-36)
817	<	80	CD4 monitoring	Arm B (36 weeks ZDV)
1035	=	58000	No CD4 monitoring	Arm A (3TC/ABC/NNRTI throughout)
620	<	80	No CD4 monitoring	Arm C (long-term ZDV, 3NRTI after week-36)
324	<	80	No CD4 monitoring	Arm B (36 weeks ZDV)
1055	=	8400	CD4 monitoring	Arm C (long-term ZDV, 3NRTI after week-36)
339	<	80	CD4 monitoring	Arm C (long-term ZDV, 3NRTI after week-36)
642	<	80	No CD4 monitoring	Arm A (3TC/ABC/NNRTI throughout)
1072	<	80	No CD4 monitoring	Arm B (36 weeks ZDV)
617	<	80	CD4 monitoring	Arm A (3TC/ABC/NNRTI throughout)
619	<	80	No CD4 monitoring	Arm C (long-term ZDV, 3NRTI after week-36)
374	=	1700	CD4 monitoring	Arm B (36 weeks ZDV)
862	<	80	CD4 monitoring	Arm A (3TC/ABC/NNRTI throughout)
941	<	80	No CD4 monitoring	Arm A (3TC/ABC/NNRTI throughout)
398	<	80	No CD4 monitoring	Arm A (3TC/ABC/NNRTI throughout)
368	=	57166	CD4 monitoring	Arm C (long-term ZDV, 3NRTI after week-36)
708	<	80	CD4 monitoring	Arm A (3TC/ABC/NNRTI throughout)
927	<	80	CD4 monitoring	Arm C (long-term ZDV, 3NRTI after week-36)
830	=	1810	No CD4 monitoring	Arm C (long-term ZDV, 3NRTI after week-36)
1001	<	80	CD4 monitoring	Arm B (36 weeks ZDV)
563	<	80	No CD4 monitoring	Arm C (long-term ZDV, 3NRTI after week-36)
920	<	80	No CD4 monitoring	Arm B (36 weeks ZDV)
1063	<	80	No CD4 monitoring	Arm B (36 weeks ZDV)
700	<	80	CD4 monitoring	Arm C (long-term ZDV, 3NRTI after week-36)
245	=	15773	CD4 monitoring	Arm C (long-term ZDV, 3NRTI after week-36)
113	=	121	No CD4 monitoring	Arm A (3TC/ABC/NNRTI throughout)
150	=	6467	CD4 monitoring	Arm A (3TC/ABC/NNRTI throughout)
144	=	144	No CD4 monitoring	Arm B (36 weeks ZDV)
105	<	80	CD4 monitoring	Arm A (3TC/ABC/NNRTI throughout)
223	=	144	No CD4 monitoring	Arm C (long-term ZDV, 3NRTI after week-36)
84	<	80	CD4 monitoring	Arm B (36 weeks ZDV)
165	<	80	CD4 monitoring	Arm B (36 weeks ZDV)
169	=	92	No CD4 monitoring	Arm B (36 weeks ZDV)
220	<	80	No CD4 monitoring	Arm C (long-term ZDV, 3NRTI after week-36)
120	=	1340	No CD4 monitoring	Arm A (3TC/ABC/NNRTI throughout)
275	=	42187	CD4 monitoring	Arm A (3TC/ABC/NNRTI throughout)
162	<	80	CD4 monitoring	Arm A (3TC/ABC/NNRTI throughout)
221	=	1623	CD4 monitoring	Arm B (36 weeks ZDV)
228	=	1812	No CD4 monitoring	Arm C (long-term ZDV, 3NRTI after week-36)
11	<	80	No CD4 monitoring	Arm B (36 weeks ZDV)
267	=	28934	CD4 monitoring	Arm C (long-term ZDV, 3NRTI after week-36)
158	<	80	No CD4 monitoring	Arm B (36 weeks ZDV)
203	=	190	CD4 monitoring	Arm B (36 weeks ZDV)
112	<	80	No CD4 monitoring	Arm A (3TC/ABC/NNRTI throughout)
256	=	15831	No CD4 monitoring	Arm C (long-term ZDV, 3NRTI after week-36)
132	=	459	CD4 monitoring	Arm C (long-term ZDV, 3NRTI after week-36)
9	<	80	CD4 monitoring	Arm B (36 weeks ZDV)
47	<	80	No CD4 monitoring	Arm A (3TC/ABC/NNRTI throughout)
42	<	80	No CD4 monitoring	Arm B (36 weeks ZDV)
108	<	80	No CD4 monitoring	Arm C (long-term ZDV, 3NRTI after week-36)
91	<	80	No CD4 monitoring	Arm B (36 weeks ZDV)
210	<	80	CD4 monitoring	Arm A (3TC/ABC/NNRTI throughout)
189	<	80	CD4 monitoring	Arm B (36 weeks ZDV)
128	=	1049	CD4 monitoring	Arm A (3TC/ABC/NNRTI throughout)
285	=	368826	No CD4 monitoring	Arm C (long-term ZDV, 3NRTI after week-36)
17	<	80	No CD4 monitoring	Arm A (3TC/ABC/NNRTI throughout)
160	<	80	CD4 monitoring	Arm C (long-term ZDV, 3NRTI after week-36)
290	=	86433	No CD4 monitoring	Arm B (36 weeks ZDV)
80	<	80	No CD4 monitoring	Arm B (36 weeks ZDV)
226	=	610	No CD4 monitoring	Arm C (long-term ZDV, 3NRTI after week-36)
255	=	94444	No CD4 monitoring	Arm C (long-term ZDV, 3NRTI after week-36)
33	<	80	CD4 monitoring	Arm B (36 weeks ZDV)
201	<	80	CD4 monitoring	Arm B (36 weeks ZDV)
139	=	1368	No CD4 monitoring	Arm A (3TC/ABC/NNRTI throughout)
107	=	2467	CD4 monitoring	Arm A (3TC/ABC/NNRTI throughout)
68	<	80	No CD4 monitoring	Arm A (3TC/ABC/NNRTI throughout)
208	=	777	CD4 monitoring	Arm A (3TC/ABC/NNRTI throughout)
269	=	217468	CD4 monitoring	Arm C (long-term ZDV, 3NRTI after week-36)
217	<	80	CD4 monitoring	Arm B (36 weeks ZDV)
176	=	170	No CD4 monitoring	Arm B (36 weeks ZDV)
246	=	149	No CD4 monitoring	Arm C (long-term ZDV, 3NRTI after week-36)
131	<	80	No CD4 monitoring	Arm B (36 weeks ZDV)
146	<	80	CD4 monitoring	Arm A (3TC/ABC/NNRTI throughout)
206	=	200	CD4 monitoring	Arm C (long-term ZDV, 3NRTI after week-36)
426	<	80	No CD4 monitoring	Arm C (long-term ZDV, 3NRTI after week-36)
1104	<	80	No CD4 monitoring	Arm A (3TC/ABC/NNRTI throughout)
902	<	80	No CD4 monitoring	Arm B (36 weeks ZDV)
369	<	80	No CD4 monitoring	Arm B (36 weeks ZDV)
58	<	80	No CD4 monitoring	Arm C (long-term ZDV, 3NRTI after week-36)
452	=	1672	No CD4 monitoring	Arm C (long-term ZDV, 3NRTI after week-36)
446	<	80	CD4 monitoring	Arm A (3TC/ABC/NNRTI throughout)
1074	=	1754	No CD4 monitoring	Arm C (long-term ZDV, 3NRTI after week-36)
1041	<	80	No CD4 monitoring	Arm B (36 weeks ZDV)
1093	=	102	No CD4 monitoring	Arm B (36 weeks ZDV)
880	<	80	No CD4 monitoring	Arm A (3TC/ABC/NNRTI throughout)
739	<	80	CD4 monitoring	Arm B (36 weeks ZDV)
641	=	61627	CD4 monitoring	Arm C (long-term ZDV, 3NRTI after week-36)
670	<	80	CD4 monitoring	Arm B (36 weeks ZDV)
486	<	80	No CD4 monitoring	Arm A (3TC/ABC/NNRTI throughout)
418	<	80	CD4 monitoring	Arm A (3TC/ABC/NNRTI throughout)
1061	<	80	No CD4 monitoring	Arm C (long-term ZDV, 3NRTI after week-36)
669	<	80	No CD4 monitoring	Arm A (3TC/ABC/NNRTI throughout)
445	=	114388	No CD4 monitoring	Arm B (36 weeks ZDV)
737	<	80	CD4 monitoring	Arm A (3TC/ABC/NNRTI throughout)
930	<	80	CD4 monitoring	Arm B (36 weeks ZDV)
487	<	80	No CD4 monitoring	Arm A (3TC/ABC/NNRTI throughout)
957	=	89243	CD4 monitoring	Arm B (36 weeks ZDV)
379	<	80	CD4 monitoring	Arm A (3TC/ABC/NNRTI throughout)
760	<	80	No CD4 monitoring	Arm B (36 weeks ZDV)
975	<	80	CD4 monitoring	Arm C (long-term ZDV, 3NRTI after week-36)
1132	<	80	No CD4 monitoring	Arm C (long-term ZDV, 3NRTI after week-36)
471	=	824	No CD4 monitoring	Arm C (long-term ZDV, 3NRTI after week-36)
779	<	80	CD4 monitoring	Arm B (36 weeks ZDV)
378	<	80	No CD4 monitoring	Arm A (3TC/ABC/NNRTI throughout)
693	<	80	CD4 monitoring	Arm C (long-term ZDV, 3NRTI after week-36)
1174	=	15646	CD4 monitoring	Arm B (36 weeks ZDV)
574	<	80	No CD4 monitoring	Arm B (36 weeks ZDV)
1137	=	67928	CD4 monitoring	Arm A (3TC/ABC/NNRTI throughout)
599	<	80	No CD4 monitoring	Arm C (long-term ZDV, 3NRTI after week-36)
818	<	80	No CD4 monitoring	Arm B (36 weeks ZDV)
870	=	9054	CD4 monitoring	Arm C (long-term ZDV, 3NRTI after week-36)
806	<	80	No CD4 monitoring	Arm C (long-term ZDV, 3NRTI after week-36)
1130	<	80	CD4 monitoring	Arm B (36 weeks ZDV)
1098	<	80	No CD4 monitoring	Arm B (36 weeks ZDV)
384	<	80	CD4 monitoring	Arm B (36 weeks ZDV)
740	<	80	No CD4 monitoring	Arm B (36 weeks ZDV)
1097	<	80	No CD4 monitoring	Arm C (long-term ZDV, 3NRTI after week-36)
904	<	80	CD4 monitoring	Arm C (long-term ZDV, 3NRTI after week-36)
1167	<	80	No CD4 monitoring	Arm A (3TC/ABC/NNRTI throughout)
993	=	2906	CD4 monitoring	Arm C (long-term ZDV, 3NRTI after week-36)
823	<	80	No CD4 monitoring	Arm A (3TC/ABC/NNRTI throughout)
994	<	80	CD4 monitoring	Arm B (36 weeks ZDV)
660	<	80	CD4 monitoring	Arm A (3TC/ABC/NNRTI throughout)
1089	=	122	No CD4 monitoring	Arm B (36 weeks ZDV)
1141	=	386	CD4 monitoring	Arm C (long-term ZDV, 3NRTI after week-36)
567	<	80	No CD4 monitoring	Arm C (long-term ZDV, 3NRTI after week-36)
524	<	80	No CD4 monitoring	Arm A (3TC/ABC/NNRTI throughout)
1178	<	80	No CD4 monitoring	Arm B (36 weeks ZDV)
790	<	80	No CD4 monitoring	Arm C (long-term ZDV, 3NRTI after week-36)
549	<	80	CD4 monitoring	Arm A (3TC/ABC/NNRTI throughout)
771	<	80	CD4 monitoring	Arm B (36 weeks ZDV)
829	=	2592	CD4 monitoring	Arm C (long-term ZDV, 3NRTI after week-36)
678	<	80	No CD4 monitoring	Arm C (long-term ZDV, 3NRTI after week-36)
704	<	80	CD4 monitoring	Arm A (3TC/ABC/NNRTI throughout)
1181	<	80	No CD4 monitoring	Arm A (3TC/ABC/NNRTI throughout)
1071	<	80	No CD4 monitoring	Arm B (36 weeks ZDV)
694	<	80	No CD4 monitoring	Arm A (3TC/ABC/NNRTI throughout)
407	<	80	CD4 monitoring	Arm A (3TC/ABC/NNRTI throughout)
1143	=	2790	CD4 monitoring	Arm C (long-term ZDV, 3NRTI after week-36)
1067	<	80	No CD4 monitoring	Arm B (36 weeks ZDV)
602	<	80	CD4 monitoring	Arm B (36 weeks ZDV)
491	<	80	CD4 monitoring	Arm C (long-term ZDV, 3NRTI after week-36)
722	=	15114	CD4 monitoring	Arm A (3TC/ABC/NNRTI throughout)
828	<	80	No CD4 monitoring	Arm A (3TC/ABC/NNRTI throughout)
959	<	80	No CD4 monitoring	Arm B (36 weeks ZDV)
1002	<	80	CD4 monitoring	Arm A (3TC/ABC/NNRTI throughout)
363	<	80	CD4 monitoring	Arm B (36 weeks ZDV)
560	=	12862	CD4 monitoring	Arm C (long-term ZDV, 3NRTI after week-36)
433	=	208	No CD4 monitoring	Arm C (long-term ZDV, 3NRTI after week-36)
1204	<	80	No CD4 monitoring	Arm C (long-term ZDV, 3NRTI after week-36)
1065	<	80	No CD4 monitoring	Arm A (3TC/ABC/NNRTI throughout)
472	=	254	CD4 monitoring	Arm B (36 weeks ZDV)
893	<	80	No CD4 monitoring	Arm B (36 weeks ZDV)
538	=	130	CD4 monitoring	Arm C (long-term ZDV, 3NRTI after week-36)
601	<	80	CD4 monitoring	Arm B (36 weeks ZDV)
733	<	80	No CD4 monitoring	Arm A (3TC/ABC/NNRTI throughout)
628	<	80	No CD4 monitoring	Arm B (36 weeks ZDV)
1029	=	47714	No CD4 monitoring	Arm C (long-term ZDV, 3NRTI after week-36)
956	<	80	CD4 monitoring	Arm B (36 weeks ZDV)
968	<	80	CD4 monitoring	Arm C (long-term ZDV, 3NRTI after week-36)
505	<	80	CD4 monitoring	Arm A (3TC/ABC/NNRTI throughout)
402	<	80	No CD4 monitoring	Arm B (36 weeks ZDV)
751	<	80	CD4 monitoring	Arm A (3TC/ABC/NNRTI throughout)
462	<	80	No CD4 monitoring	Arm B (36 weeks ZDV)
1073	<	80	CD4 monitoring	Arm B (36 weeks ZDV)
355	<	80	CD4 monitoring	Arm A (3TC/ABC/NNRTI throughout)
885	=	2234	No CD4 monitoring	Arm C (long-term ZDV, 3NRTI after week-36)
590	=	5026	No CD4 monitoring	Arm A (3TC/ABC/NNRTI throughout)
881	<	80	CD4 monitoring	Arm A (3TC/ABC/NNRTI throughout)
789	<	80	No CD4 monitoring	Arm C (long-term ZDV, 3NRTI after week-36)
325	<	80	CD4 monitoring	Arm B (36 weeks ZDV)
738	<	80	No CD4 monitoring	Arm B (36 weeks ZDV)
843	<	80	No CD4 monitoring	Arm A (3TC/ABC/NNRTI throughout)
743	=	9308	CD4 monitoring	Arm C (long-term ZDV, 3NRTI after week-36)
1042	<	80	No CD4 monitoring	Arm B (36 weeks ZDV)
815	<	80	No CD4 monitoring	Arm A (3TC/ABC/NNRTI throughout)
827	=	630	CD4 monitoring	Arm A (3TC/ABC/NNRTI throughout)
425	=	294276	No CD4 monitoring	Arm C (long-term ZDV, 3NRTI after week-36)
351	<	80	No CD4 monitoring	Arm B (36 weeks ZDV)
791	<	80	CD4 monitoring	Arm A (3TC/ABC/NNRTI throughout)
640	<	80	CD4 monitoring	Arm C (long-term ZDV, 3NRTI after week-36)
909	<	80	No CD4 monitoring	Arm C (long-term ZDV, 3NRTI after week-36)
629	<	80	CD4 monitoring	Arm B (36 weeks ZDV)
504	<	80	CD4 monitoring	Arm B (36 weeks ZDV)
493	<	80	No CD4 monitoring	Arm A (3TC/ABC/NNRTI throughout)
533	=	2014	CD4 monitoring	Arm C (long-term ZDV, 3NRTI after week-36)
935	<	80	No CD4 monitoring	Arm B (36 weeks ZDV)
1050	<	80	CD4 monitoring	Arm A (3TC/ABC/NNRTI throughout)
411	<	80	No CD4 monitoring	Arm C (long-term ZDV, 3NRTI after week-36)
797	<	80	No CD4 monitoring	Arm C (long-term ZDV, 3NRTI after week-36)
490	<	80	No CD4 monitoring	Arm A (3TC/ABC/NNRTI throughout)
811	<	80	CD4 monitoring	Arm B (36 weeks ZDV)
1010	<	80	CD4 monitoring	Arm A (3TC/ABC/NNRTI throughout)
349	=	990922	No CD4 monitoring	Arm B (36 weeks ZDV)
479	=	71798	CD4 monitoring	Arm B (36 weeks ZDV)
1068	=	126	CD4 monitoring	Arm C (long-term ZDV, 3NRTI after week-36)
328	<	80	No CD4 monitoring	Arm B (36 weeks ZDV)
934	=	7558	No CD4 monitoring	Arm B (36 weeks ZDV)
832	=	302533	No CD4 monitoring	Arm A (3TC/ABC/NNRTI throughout)
358	<	80	CD4 monitoring	Arm A (3TC/ABC/NNRTI throughout)
393	<	80	No CD4 monitoring	Arm A (3TC/ABC/NNRTI throughout)
430	=	288	CD4 monitoring	Arm A (3TC/ABC/NNRTI throughout)
911	<	80	CD4 monitoring	Arm B (36 weeks ZDV)
1102	<	80	CD4 monitoring	Arm B (36 weeks ZDV)
812	<	80	No CD4 monitoring	Arm C (long-term ZDV, 3NRTI after week-36)
540	<	80	CD4 monitoring	Arm C (long-term ZDV, 3NRTI after week-36)
454	<	80	No CD4 monitoring	Arm C (long-term ZDV, 3NRTI after week-36)
711	<	80	No CD4 monitoring	Arm B (36 weeks ZDV)
748	=	326	No CD4 monitoring	Arm B (36 weeks ZDV)
926	<	80	No CD4 monitoring	Arm A (3TC/ABC/NNRTI throughout)
1024	=	7546	CD4 monitoring	Arm A (3TC/ABC/NNRTI throughout)
319	<	80	CD4 monitoring	Arm C (long-term ZDV, 3NRTI after week-36)
1180	=	149100	No CD4 monitoring	Arm C (long-term ZDV, 3NRTI after week-36)
1053	=	344	No CD4 monitoring	Arm C (long-term ZDV, 3NRTI after week-36)
852	<	80	No CD4 monitoring	Arm A (3TC/ABC/NNRTI throughout)
1077	<	80	CD4 monitoring	Arm B (36 weeks ZDV)
429	<	80	CD4 monitoring	Arm C (long-term ZDV, 3NRTI after week-36)
937	<	80	CD4 monitoring	Arm B (36 weeks ZDV)
592	<	80	CD4 monitoring	Arm A (3TC/ABC/NNRTI throughout)
940	<	80	No CD4 monitoring	Arm B (36 weeks ZDV)
1129	=	214452	CD4 monitoring	Arm A (3TC/ABC/NNRTI throughout)
332	=	2455010	No CD4 monitoring	Arm B (36 weeks ZDV)
666	<	80	CD4 monitoring	Arm B (36 weeks ZDV)
716	<	80	No CD4 monitoring	Arm A (3TC/ABC/NNRTI throughout)
825	=	39576	CD4 monitoring	Arm B (36 weeks ZDV)
732	<	80	No CD4 monitoring	Arm C (long-term ZDV, 3NRTI after week-36)
1200	=	4196	No CD4 monitoring	Arm A (3TC/ABC/NNRTI throughout)
705	<	80	CD4 monitoring	Arm A (3TC/ABC/NNRTI throughout)
98	<	80	CD4 monitoring	Arm C (long-term ZDV, 3NRTI after week-36)
257	=	8030	CD4 monitoring	Arm C (long-term ZDV, 3NRTI after week-36)
155	<	80	No CD4 monitoring	Arm C (long-term ZDV, 3NRTI after week-36)
278	=	171604	CD4 monitoring	Arm A (3TC/ABC/NNRTI throughout)
237	<	80	No CD4 monitoring	Arm A (3TC/ABC/NNRTI throughout)
183	<	80	No CD4 monitoring	Arm B (36 weeks ZDV)
28	<	80	CD4 monitoring	Arm C (long-term ZDV, 3NRTI after week-36)
142	<	80	No CD4 monitoring	Arm A (3TC/ABC/NNRTI throughout)
293	=	25232	No CD4 monitoring	Arm C (long-term ZDV, 3NRTI after week-36)
238	=	242	CD4 monitoring	Arm C (long-term ZDV, 3NRTI after week-36)
270	=	3506	CD4 monitoring	Arm B (36 weeks ZDV)
121	<	80	No CD4 monitoring	Arm B (36 weeks ZDV)
211	<	80	CD4 monitoring	Arm A (3TC/ABC/NNRTI throughout)
190	<	80	CD4 monitoring	Arm B (36 weeks ZDV)
186	=	702	CD4 monitoring	Arm C (long-term ZDV, 3NRTI after week-36)
177	<	80	CD4 monitoring	Arm B (36 weeks ZDV)
294	=	36928	No CD4 monitoring	Arm A (3TC/ABC/NNRTI throughout)
289	=	32786	No CD4 monitoring	Arm C (long-term ZDV, 3NRTI after week-36)
95	<	80	No CD4 monitoring	Arm B (36 weeks ZDV)
90	<	80	CD4 monitoring	Arm B (36 weeks ZDV)
56	<	80	No CD4 monitoring	Arm B (36 weeks ZDV)
37	<	80	CD4 monitoring	Arm A (3TC/ABC/NNRTI throughout)
16	<	80	CD4 monitoring	Arm C (long-term ZDV, 3NRTI after week-36)
251	<	80	CD4 monitoring	Arm A (3TC/ABC/NNRTI throughout)
93	<	80	No CD4 monitoring	Arm C (long-term ZDV, 3NRTI after week-36)
69	<	80	No CD4 monitoring	Arm A (3TC/ABC/NNRTI throughout)
12	<	80	No CD4 monitoring	Arm C (long-term ZDV, 3NRTI after week-36)
279	=	359718	CD4 monitoring	Arm C (long-term ZDV, 3NRTI after week-36)
122	<	80	CD4 monitoring	Arm A (3TC/ABC/NNRTI throughout)
52	<	80	No CD4 monitoring	Arm B (36 weeks ZDV)
198	=	124	CD4 monitoring	Arm A (3TC/ABC/NNRTI throughout)
195	<	80	No CD4 monitoring	Arm B (36 weeks ZDV)
302	=	16660	CD4 monitoring	Arm C (long-term ZDV, 3NRTI after week-36)
219	=	1650	CD4 monitoring	Arm B (36 weeks ZDV)
309	=	53676	No CD4 monitoring	Arm A (3TC/ABC/NNRTI throughout)
34	<	80	No CD4 monitoring	Arm C (long-term ZDV, 3NRTI after week-36)
36	<	80	No CD4 monitoring	Arm A (3TC/ABC/NNRTI throughout)
263	=	9658	CD4 monitoring	Arm B (36 weeks ZDV)
88	<	80	CD4 monitoring	Arm B (36 weeks ZDV)
192	<	80	CD4 monitoring	Arm C (long-term ZDV, 3NRTI after week-36)
138	<	80	No CD4 monitoring	Arm A (3TC/ABC/NNRTI throughout)
73	<	80	No CD4 monitoring	Arm B (36 weeks ZDV)
19	<	80	CD4 monitoring	Arm B (36 weeks ZDV)
43	<	80	No CD4 monitoring	Arm B (36 weeks ZDV)
148	<	80	CD4 monitoring	Arm A (3TC/ABC/NNRTI throughout)
87	<	80	No CD4 monitoring	Arm C (long-term ZDV, 3NRTI after week-36)
271	=	27522	No CD4 monitoring	Arm C (long-term ZDV, 3NRTI after week-36)
249	<	80	CD4 monitoring	Arm C (long-term ZDV, 3NRTI after week-36)
202	<	80	No CD4 monitoring	Arm A (3TC/ABC/NNRTI throughout)
243	=	656	CD4 monitoring	Arm C (long-term ZDV, 3NRTI after week-36)
185	=	4878	CD4 monitoring	Arm C (long-term ZDV, 3NRTI after week-36)
85	<	80	No CD4 monitoring	Arm C (long-term ZDV, 3NRTI after week-36)
213	<	80	CD4 monitoring	Arm A (3TC/ABC/NNRTI throughout)
191	<	80	No CD4 monitoring	Arm B (36 weeks ZDV)
282	=	6358	No CD4 monitoring	Arm A (3TC/ABC/NNRTI throughout)
45	<	80	No CD4 monitoring	Arm C (long-term ZDV, 3NRTI after week-36)
528	<	80	No CD4 monitoring	Arm A (3TC/ABC/NNRTI throughout)
496	=	93954	CD4 monitoring	Arm B (36 weeks ZDV)
333	<	80	CD4 monitoring	Arm B (36 weeks ZDV)
1198	<	80	No CD4 monitoring	Arm C (long-term ZDV, 3NRTI after week-36)
906	<	80	CD4 monitoring	Arm C (long-term ZDV, 3NRTI after week-36)
731	=	4740108	No CD4 monitoring	Arm B (36 weeks ZDV)
683	<	80	CD4 monitoring	Arm C (long-term ZDV, 3NRTI after week-36)
631	<	80	CD4 monitoring	Arm A (3TC/ABC/NNRTI throughout)
695	=	50113	No CD4 monitoring	Arm B (36 weeks ZDV)
386	=	720582	No CD4 monitoring	Arm C (long-term ZDV, 3NRTI after week-36)
1139	=	2048	No CD4 monitoring	Arm C (long-term ZDV, 3NRTI after week-36)
947	=	3680	CD4 monitoring	Arm A (3TC/ABC/NNRTI throughout)
317	<	80	CD4 monitoring	Arm C (long-term ZDV, 3NRTI after week-36)
1048	<	80	No CD4 monitoring	Arm A (3TC/ABC/NNRTI throughout)
1019	=	1348	CD4 monitoring	Arm C (long-term ZDV, 3NRTI after week-36)
875	=	805022	No CD4 monitoring	Arm C (long-term ZDV, 3NRTI after week-36)
437	<	80	No CD4 monitoring	Arm B (36 weeks ZDV)
1023	=	143011	No CD4 monitoring	Arm B (36 weeks ZDV)
470	=	99420	CD4 monitoring	Arm B (36 weeks ZDV)
1138	=	57750	No CD4 monitoring	Arm A (3TC/ABC/NNRTI throughout)
506	<	80	No CD4 monitoring	Arm B (36 weeks ZDV)
1188	=	572	No CD4 monitoring	Arm C (long-term ZDV, 3NRTI after week-36)
985	=	73675	CD4 monitoring	Arm C (long-term ZDV, 3NRTI after week-36)
604	<	80	CD4 monitoring	Arm A (3TC/ABC/NNRTI throughout)
808	<	80	No CD4 monitoring	Arm A (3TC/ABC/NNRTI throughout)
1140	<	80	CD4 monitoring	Arm B (36 weeks ZDV)
1017	<	80	CD4 monitoring	Arm A (3TC/ABC/NNRTI throughout)
542	=	3709	CD4 monitoring	Arm B (36 weeks ZDV)
897	=	291628	No CD4 monitoring	Arm B (36 weeks ZDV)
1119	=	10446	CD4 monitoring	Arm C (long-term ZDV, 3NRTI after week-36)
360	<	80	No CD4 monitoring	Arm C (long-term ZDV, 3NRTI after week-36)
649	<	80	No CD4 monitoring	Arm B (36 weeks ZDV)
1026	=	149598	CD4 monitoring	Arm A (3TC/ABC/NNRTI throughout)
652	=	575656	No CD4 monitoring	Arm A (3TC/ABC/NNRTI throughout)
849	<	80	No CD4 monitoring	Arm C (long-term ZDV, 3NRTI after week-36)
1187	<	80	CD4 monitoring	Arm C (long-term ZDV, 3NRTI after week-36)
581	<	80	No CD4 monitoring	Arm A (3TC/ABC/NNRTI throughout)
699	=	37966	No CD4 monitoring	Arm C (long-term ZDV, 3NRTI after week-36)
334	=	2496	CD4 monitoring	Arm C (long-term ZDV, 3NRTI after week-36)
318	<	80	CD4 monitoring	Arm A (3TC/ABC/NNRTI throughout)
736	=	242543	CD4 monitoring	Arm B (36 weeks ZDV)
578	<	80	CD4 monitoring	Arm B (36 weeks ZDV)
1079	<	80	CD4 monitoring	Arm C (long-term ZDV, 3NRTI after week-36)
954	<	80	No CD4 monitoring	Arm B (36 weeks ZDV)
908	=	119862	No CD4 monitoring	Arm A (3TC/ABC/NNRTI throughout)
637	<	80	CD4 monitoring	Arm C (long-term ZDV, 3NRTI after week-36)
1083	=	208316	CD4 monitoring	Arm A (3TC/ABC/NNRTI throughout)
871	=	82	No CD4 monitoring	Arm A (3TC/ABC/NNRTI throughout)
773	=	2234	No CD4 monitoring	Arm C (long-term ZDV, 3NRTI after week-36)
1192	<	80	CD4 monitoring	Arm A (3TC/ABC/NNRTI throughout)
163	<	80	CD4 monitoring	Arm B (36 weeks ZDV)
141	<	80	No CD4 monitoring	Arm B (36 weeks ZDV)
259	=	93412	No CD4 monitoring	Arm C (long-term ZDV, 3NRTI after week-36)
13	<	80	CD4 monitoring	Arm B (36 weeks ZDV)
29	<	80	No CD4 monitoring	Arm B (36 weeks ZDV)
311	<	80	CD4 monitoring	Arm B (36 weeks ZDV)
227	=	150	No CD4 monitoring	Arm C (long-term ZDV, 3NRTI after week-36)
305	=	323358	CD4 monitoring	Arm C (long-term ZDV, 3NRTI after week-36)
25	<	80	CD4 monitoring	Arm B (36 weeks ZDV)
164	<	80	No CD4 monitoring	Arm B (36 weeks ZDV)
75	<	80	No CD4 monitoring	Arm A (3TC/ABC/NNRTI throughout)
143	<	80	CD4 monitoring	Arm C (long-term ZDV, 3NRTI after week-36)
260	=	10184	No CD4 monitoring	Arm A (3TC/ABC/NNRTI throughout)
82	<	80	CD4 monitoring	Arm A (3TC/ABC/NNRTI throughout)
254	=	64519	CD4 monitoring	Arm A (3TC/ABC/NNRTI throughout)
40	<	80	No CD4 monitoring	Arm C (long-term ZDV, 3NRTI after week-36)
258	=	228244	No CD4 monitoring	Arm B (36 weeks ZDV)
193	<	80	No CD4 monitoring	Arm A (3TC/ABC/NNRTI throughout)
166	<	80	No CD4 monitoring	Arm B (36 weeks ZDV)
78	<	80	No CD4 monitoring	Arm C (long-term ZDV, 3NRTI after week-36)
442	=	46779	CD4 monitoring	Arm A (3TC/ABC/NNRTI throughout)
